# Supplementary material for: Efflux Pumps and Different Genetic Contexts of tet(X4) Contribute to High Tigecycline Resistance in Escherichia fergusonii from Pigs
Source: Int J Mol Sci. 2023 Apr 8;24(8):6923. doi: 10.3390/ijms24086923 (PMC10138661; doi:10.3390/ijms24086923)
Supplement: Supplementary file 1 [file ijms-24-06923-s001.zip]

Archive with 1 entries (1 files):
- ijms-2297244-supplementary.pdf
